# Supplementary material for: Mugharat an-Nachcharini: A specialized sheep-hunting camp reveals high-altitude habitats in the earliest Neolithic of the Central Levant
Source: PLoS One. 2020 Jan 22;15(1):e0227276. doi: 10.1371/journal.pone.0227276 (PMC6975533; doi:10.1371/journal.pone.0227276)
Supplement: S1 File — (XLSX) [file pone.0227276.s001.xlsx]

## Sheet: From Excavation Books
Square	Subsquare	Number	Desc
D9	a	201	flint
D9	a	202	flint
D9	a	203	flint
D9	a	204	flint
D9	a	205	flint, blade
D9	a	206	flint
D9	a	207	Rectangle	Not lithic, turtle skut
D9	a	208	Rectangle?
D9	a	213	Flint
D9	a	215	Flint
D9	b	217	Flint
D9	b	220	Broken flint
D9	b	221	Flint
D9	b	222	Flint
D9	b	226	Flint
D9	b	227	Flint chip
D9	de	229	Flint
D9	de	233	Flint core
D9	de	235	Flint
D9	de	236	Flint
D9	de	237	Flint
D9	de	239	Flint flake
D9	de	248	Flint chip
D9	gh	260	Flint
D9	gh	262	Flint
D9	gh	263	Flint
D9	gh	264	Flint
D9	gh	265	Flint
D9	gh	266	Flint
D9	gh	267	Flint
D9	gh	268	Rectangle
D9	gh	269	Burin
D9	gh	270	Flint
D9	h	272	Rectangle
D9	h	273	Flint
D9	h	274	Flint and bone
D9	h	276	Flint
D9	h	277	2 flin
D9	h	282	Flint
D9	h	282	Flint
D9	i	287	Flint
D9	i	288	flint
D9	i	289	flint
D9	i	290	flint
D9	h	291	Flint
D9	h	292	flint
D9	h	293	flint
D9	h	294	flint
D9	h	295	blade?
D9	h	296	Rect. And chip
D9		297	Flint
D9		299	2 flint chips
D9		301	Flint
D9		302	3 flints
D9		303	Rectangle
D9		306	Bc Flint
D9		307	Cluster flint
D9		308	Rect?
D9		309	Large flake
D9		310	Blade?
D9		312	2 blades
D9		313	Blade
D9	g	314	Flint Rect. Broken
D9	g	315	Flint large flake
D9	g	316	Flint
D9	g	321	Flint (Rect.)
D9	g	322	Bone and flint
D9	g	323	Flint
D9	g	324	Flint
D9	fi	326	Flint
D9	fi	327	Flint
D9	fi	328	Flint
D9	fi	329	Flint
D9	fi	330	Flint perforator
D9	fi	331	Flint
D9	fi	332	Flint
D9	fi	333	Flint
D9	fi	334	Flint
D9	fi	335	Flint
D9	fi	353	Flint blade
D9	fi	353.5	Flint flake
D9	a	361	Flint
D9	a	364	Core flake
D9	a	365	Flint
D9	a	369	Flint
D9	a	371	2 Rectangle
D9	a	372	Flint and bone
D9	a	379	Flint
D9	a	380	Unclear
D9	a	381	Rectangle
D9	a	382	Weird retouch
D9	a	383	2 flints
D9	a	384	Flint flake small
D9	a	386	Flake
D9	a	387	Flake
D9	a	390	Large flake
D9	a	392	Truncated flake
D9	a	396	Retouched blade?
D9	a	397	Small flint
D9	a	398	Retouched blade?
D9	a	404	flint
D9	i	414	flint
D9	i	415	flint
D9	i	421	Flint
D9	i	423	Retouched point
D9	i	428	Core (frag)?
D9	i	429	Flint (1 trunc)
D9	i	430	flint
D9	i	431	flint
D9	i	432	flint
D9	i	433	flint
D9	i	434	flint
D9	i	435	flint retouched rectangle
D9	i	439	2 flints
D9	i	440	Rectangle
D9	i	442	flint
D9	b	445	flint
D9	b	447	flint
D9	b	448	cluster of flint
D9	b	449	flint
D9	b	450	flint
D9	b	451	flint
D9	b	452	flint
D9	b	453	flint
D9	b	454	flint
D9	b	458	flint fk.
D9	b	459	flint flake
D9	d	464	Flint
D9	d	465	flint
D9	d	468	Flint perforator
D9	d	469	flint
D9	d	470	2 flints
D10		94	Flint flake
D10		95	Flint flake
D10		115	Flint
D10		124	Flint blade
D		125	small blade
D10		126	flake thick
D10		127	flake
D10		128	flake
D10		129	flake
D10		132	small blade
D10		134	grooved stone
D10		136	flint flake
D10		138	retouched piece
D10		139	blade
D10		140	arrowhead
D10		143	flint flake
D10		145	flint blade
D10		146	Tooth and perforator
D10		151	flint flake
D10		152	flint flake
D10		159	flake
D10		161	flint flake
D10		162	flint flake
D10		165	flint flake
D10		166	flint flake
D10		168	flint flake
D10		169	flint flake
D10		170	flint flake
D10		171	flint flake
D10		174	flint flake
D10		184	flint
D10		185	grinding stone?
D10		186	flint
D10		187	flint
D10		188	flint
D10		200	grinding stone
D10		206	flint flake
D10		218	bones and flint
D10		221	mandible, bones, and flints
D10		224	longbones and flint
D10		225	bones and flint
D10		226	flints
D10		235	flint
D10		241	flint?
D10		246	flint
D10		248	Flint, crested blade
D10		251	flint blade
D10		252	flint flake
D10		256	flint flake
D10		259	flint flake
D10		260	flint flake
D10		261	flint blade
D10		266	Flint
D10		267	Flint
D10		268	flint flake
D10		269	flint
D10		270	flint flake
D10		273	flint flake
D10		274	flint flake
D10		275	flint flake, retouched
D10		276	Rejuvination flake core tablet
D10		277	flint
D10		278	flint
D10		279	flint
D10		280	flint fl.
D10		281	flint flakes
D10		282	flint
D10		283	flint flake
D10		284	Truc. Rectangle
D10		289	Flint flake
D10		290	Flint flake
D10		291	Flint flake worked
D10		292	Drill
D10		293	Flake worked
D10		294	Lunate
D10		298	Tooth and flint
D10		302	Part of gr. Stone
D10		308	Flint fl.
D10		315	Burin
D10		319	Flint and longbone
D10		329	Big flake
E9		174	Blade
E9		180	Core
E9		185	Flint
E9		188	Flint
E9		189	Flint (part of core?)
E9		191	Flake
E9		192	Flake
E9		193	Flake
E9		195	Flake
E9		198	Flake
E9		209	Part of grinder?
E9		214	Blade
E9		215	Blade
E9		218	Core
E9		221	Double truncation
E9		224	Blade
E9		225	Double truncation
E9		226	Smooth stone
E9		227	grooved stone
E9		228	Blade
E9		229	Double truncation
E9		230	Core
E9		231	Flake
E9		235	Flint
E9		238	Polisher?
E9		239	Large flint?
E9		243	Flint
E9		248	Core
E9		249	Double truncation
E9		250	Mortar frag.
E9		251	Drill
E9		252	Core
E9		254	Ground broken stone

## Sheet: From Collection
Square	Level	Type	Width of base	Length to base	Length	Complete	Use	Comment	SPL
E9c	4d1	1	0.6	0.4	2.3	0	Fine vent retouch/use on Rt. Distal Margin, fine abrupt dorsal retouch on entire left margin	Concave base	1
E9c	4d1	2	0.8		0.8	0	Dorsal abrupt retouch on prox, dist, and Rt. Margins, only one margin unretouched		2
E9c	4d1	2	0.8		0.5	0	Steep dorsal ret at prox and distal ends		3
E9b	4d1	2	1.1		0.3	0	Steep dorsal ret at prox and distal ends		4
D10e/f	4d1	2	0.9		0.9	0	Steep dorsal ret at prox and distal ends	Clear difference between one convex end and one straight end	5
E9b	4d1	1	0.6	0.3	0.8	0		Made on a small somewhat irregular bladelet, the base is the platform	6
E9h	4d1	1	0.5	0.2	1	5	Continuous ventral retouch on both edges, one notch ventral and the other dorsal. Clear residue in ventral retouch flake scars on left margin underlying adhering sandgrains.	Base flat with steep retouch	7
E9b	4d1	1	0.5	0.2	1.6	0		Like SPL 6 made on an irrgular bladelet. The base is snapped and unretouched, the notches are minimally retouched.	8
E9b	4d1	1	0.4	0.2	1.3	5	Very similar to SPL 7, base flat (snapped), Steep ventral retouch on both edges with possible residue, possible impact fracture		9
E9b	4d1, Pit 1 to bottom	1	0.9	0.5	2	0	Steep ventral retouch on both edges	Base flat with steep retouch	10
E9h	4d1, west of the pit	1	0.4	0.3	3	0	Tip offset from main axis, bifacial retouch on both edges	Base snapped	11
E9b	4d1	1	0.5	0.3	1.8	0	Left edge dorsal retouch, left notch ventral retouch, Right edge Ventral retouch, right notch dorsal retouch	Base snapped	12
E9c	4d1	2	0.9		0.5	0	Steep retouch on prox and distal ends		13
E9 e/f	4d2	4			3.4	0	Steep ventral retouch on both edges, expands from the base, no clear working point or edge		14
D10d/g	4d2	4			1.3	1	Blade with carefully retouched slightly concave base, steep dorsal retouch on left margin, ventral retouch on right margin, distal end snapped	Could be related to Hagdud Truncation production	15
D10e/f	4d2	5			12	2			16
D10h/i	4d1	1	0.4	0.3	2.7	0	The bulb is at the 'distal' end of the point. The base of the point is at the distal end of the bladelet. The notches are not well formed. Ventral retouch on both edges.		17
D9a	4d1	4			1.2	0	Bladelet with distal truncation	Could be related to either point or Hagdud truncation production	18
D9b	4d1, white ash	1	0.2	0.2	1.2	0	Small irregular bladlet with offset point, dorsal retouch on distal end of left edge, left not ventral retouch, ventral retouch on distal end of right edge, right notch dorsal retouch	Base is the platform	19
E9f	4d1	6			2	2	No clear use	This is an awl on the proximal end of a distal flake frag. The point is formed by backing on one margin and the break. The dorsal face is retouched off the break.	20
E9f	4d1	6			1.8	2	No clear use, tip broken	Awl, point formed by convergent edges, abrupt ventral retouch on one magin, the other margin is oblique naturally backed.	21
E9f	4d1	2	1.1	1.7	1.9	0		Quite long for a Hagdud truncation	22
E9f	4d1	6			2.2	2		Awl, point formed by convergent egdes, one steep ventral retouch, the other unretouched sharp	23
E9f	4d1	6			2.1	2		Awl, point created by convergent edges, steep ventral retouch on one edge	24
E9h	4d1,outside pit but within hearth area	6			3.5	0		Awl, point formed by steep dorsal retouch on both edges, however retouch goes up to the actual tip only on one edge	25
E9h	4d1	3			2.2	1		Point (?) fragment with a series of notche along both edges. The proximal end projects a bit forming a bit of a tang.	26
E9i	4d1	6			2.2	2		Awl with blunt or broken tip, both edges steep dorsal retouch	27
E9	4d1	6			2.1	2		Awl with blunt or broken tip, flat ventral retouch on one face, steep dorsal retouch on the other	28
E9i/h	4d1	6			2.7	0		Awl with steep ventral retouch on distal half of both edges	29
E9h	4d1 outside pit	1	0.2	0.4	1.3	0		Very small point, slightly twisted, base convex	30
E9f	4d1	2	1	0.1	0.7	0		Distal end oblique, not concave	31
E9c	4d1	1		0.4	2.9	0		Proximal end convex	32
E9i	4d1	4			0.7	0		Steep straight truncation on one end other end unclear, related to Hagdud truncations	33
D9a/c 9g	4d1, dark ash	1			1.8	0		Very irregualar, the notches are assymetrical, the base seems to be snapped and the piece is a bit twisted.	34
D9a/c 9g	4d1, dark ash	1	0.8	0.1	1	0		Apparently expedient use of a snapped blade fragment	35
D9g/h	4d1	2	1	0.1	0.5	0		Concave base, straight at opposing end	36
D10e/f	4d2	7	0.7		1.7	0		Base slightly concave	37
E9h	4d1 outside pit	4			0.5			Like a Hagdud truncation but instead of the retouch coming off the prox and dist. Margins it is bidirectional off the dorsal face	38
E9c	4d2	2	0.9		1	0		Possible impact burination at one corner	39
E9c	4d2	4			1.7	2		Distal bladelet frag. With steep retouch on both edges (not convergent)	40
D10	226	5			5.2	0		Unretouched blade	41
D9	269	4			3.4	0		Burin on Straight Truncation	42
D9gh	4d1 298	5			3.2	0		Unretouched flake	43
D10	315	5			3.3	0		Unretouched flake	44
D10	315	4			4.3	0		Proximal dihedral burin	45
D9	444	5			2.7	2		Distal blade frag.	46
D9	322	4			2.7	2		Distal blade frag. With fine retouch near tip on one margin	47
D10hi	4d1	4			0.9	1		Prox. Bladelet frag with notches at prox end on each margin on prox. Half, possibly related to El Khiam	48	From chips bag
D9gh	4d1	4			1.1	0		Small bladelet with notch on margin near distal end	49	From chips bag
E9i	4d1	5				4		Small bladelet frag, not clearly retouched	50	From chips bag
E9f	4d1	4			0.7	1		Prox. Bladelet frag with oblique prox. Truncation	51	From chips bag
E9f	4d1	4			0.5	4		Bladelet frag. With truncation, possibly related to Hagdud	52	From chips bag
D9fi	4d1	4			1.7	5		Bladelet with irregular ventral retouch or utilization on one margin	53	From chips bag
E9I	4d1 hearth area	4						Tip fracture, appears to be from impact burination	54	From chips bag
E9i	4d1	4						Retouched tip	55	From chips bag
D10ef	4d2	4						Retouched tip, steeply retouched on both margins	56	From chips bag
D9	4d1?	6			3.3	0			57
E9h	4d1	4						Retouching flake?	58	From chips bag
E9h	4d1	4						Retouched tip, ventral retouch on one margin	59	From chips bag
D10hi	4d2	2	0.8	0.1	0.4	0			60	From chips bag
D10bc	4d1	4			1.3			Steep retouch along one margin	61	From chips bag
D9fi	4d1	2	0.5		0.3	1		Prox. Frage of Hagdud Truncation	62	From chips bag
D9fi	4d1	4						Retouching flake	63	From chips bag
E9c	4d1	4			1.4	0		Irregular flake with retouch on one margin	64	From chips bag
D9i	4d1?	4	`			4		Fragment of Hagdud truncation, possibly as the result of impact	65	From chips bag
D10dg	4d1	4						Possible tip framgment	66	From chips bag
E9f	4d1	5				0		Not clearly retouched	67	From chips bag
E9ef	4d2	2	0.7		0.7	0			68	From chips bag
