# Supplementary material for: Mugharat an-Nachcharini: A specialized sheep-hunting camp reveals high-altitude habitats in the earliest Neolithic of the Central Levant
Source: PLoS One. 2020 Jan 22;15(1):e0227276. doi: 10.1371/journal.pone.0227276 (PMC6975533; doi:10.1371/journal.pone.0227276)
Supplement: S2 File — (XLSX) [file pone.0227276.s002.xlsx]

## Sheet: Sheet1
Ungulate fauna from Nachcharini Cave Layer 4d
Faunal specimens identified to Generic level
Specimen #	Provenience	Layer	Taxon
223	72-4d	4d	Capra spp.
242	72-4d	4d	Capra spp.
272	72-4d	4d	Capra spp.
276	72-4d	4d	Capra spp.
280	72-4d	4d	Capra spp.
288	72-4d	4d	Capra spp.
5582	D10-114	4d	Capra spp.
127	D10-120	4d	Capra spp.
57	D10-213	4d1	Capra spp.
296	D10-303-1	4d2	Capra spp.
66	D10-304	4d2	Capra spp.
144	D10-331-2	4d2	Capra spp.
5574	E9-253-1	4d2	Capra spp.
5027	E9c-4d2	4d2	Capra spp.
146	D10-301	4d2	Capra spp.
67	D10-218	4d1	Capra spp.
218	72-4d	4d	Cervus elaphus
219	72-4d	4d	Cervus elaphus
75	D10-93	4d	Cervus elaphus
115	D10-191	4d1	Cervus elaphus
314	D10-191	4d1	Cervus elaphus
74	D10-201	4d1	Cervus elaphus
76	D9-378	4d1	Cervus elaphus
73	D10-285	4d2	Cervus elaphus
222	72-4d	4d	Cervidae indet.
364	D10b/c-4d2	4d	Cervidae indet.
426	D9-360	4d1	Cervidae indet.
363	D9-402	4d1	Cervidae indet.
79	D10-327	4d2	Cervidae indet.
78	D10bc-4d2	4d2	Cervidae indet.
6104	72-4d	4d	Cervidae indet.
6015	E9ef-4d2	4d2	Cervidae indet.
217	72-4d	4d	Cervidae indet.
220	72-4d	4d	Cervidae indet.
5057	72-4d	4d	Cervidae indet.
433	D10b/c-4d2	4d	Cervidae indet.
77	D10-320-1	4d2	Cervidae indet.
5132	E9hi-4d2	4d2	Gazella gazella
162	72-4d	4d	Gazella gazella
164	72-4d	4d	Gazella gazella
225	72-4d	4d	Gazella gazella
227	72-4d	4d	Gazella gazella
228	72-4d	4d	Gazella gazella
229	72-4d	4d	Gazella gazella
230	72-4d	4d	Gazella gazella
231	72-4d	4d	Gazella gazella
234	72-4d	4d	Gazella gazella
237	72-4d	4d	Gazella gazella
243	72-4d	4d	Gazella gazella
289	72-4d	4d	Gazella gazella
163	72-4d	4d	Gazella gazella
5583	72-4d-26	4d	Gazella gazella
324	72-4d-53	4d	Gazella gazella
68	D10-93	4d	Gazella gazella
428	D10-93-13	4d	Gazella gazella
120	D10b/c-4d2	4d	Gazella gazella
432	D10b/c-4d-93-1	4d	Gazella gazella
310	D10b/c-4d-93-10	4d	Gazella gazella
174	D10b/c-4d-93-12	4d	Gazella gazella
80	D10bc-4d93-13	4d	Gazella gazella
114	D10-232	4d1	Gazella gazella
412	D10ef-4d1	4d1	Gazella gazella
668	D9-244	4d1	Gazella gazella
5236	D9-340	4d1	Gazella gazella
72	D9-416	4d1	Gazella gazella
126	D9-419-I	4d1	Gazella gazella
69	D9-466	4d1	Gazella gazella
37	E9-206	4d1	Gazella gazella
6105	E9-223	4d1	Gazella gazella
5505	E9h-4d1	4d1	Gazella gazella
5506	E9h-4d1	4d1	Gazella gazella
5507	E9h-4d1	4d1	Gazella gazella
309	D10-257	4d2	Gazella gazella
70	D10-258	4d2	Gazella gazella
145	D10-258	4d2	Gazella gazella
141	D10-305-1	4d2	Gazella gazella
348	D10-307	4d2	Gazella gazella
349	D10-307	4d2	Gazella gazella
140	D10-311	4d2	Gazella gazella
35	D10-312	4d2	Gazella gazella
420	D10-320-3	4d2	Gazella gazella
71	D10-321	4d2	Gazella gazella
143	D10-321-1	4d2	Gazella gazella
148	D10dg-4d2	4d2	Gazella gazella
5405	E9g-4d2 (below pit1)	4d2	Gazella gazella
5130	E9hi-4d2	4d2	Gazella gazella
5042	E9f-4d1	4d1	Gazella gazella
216	72-4d	4d	Ovis spp.
240	72-4d	4d	Ovis spp.
241	72-4d	4d	Ovis spp.
270	72-4d	4d	Ovis spp.
273	72-4d	4d	Ovis spp.
275	72-4d	4d	Ovis spp.
292	72-4d	4d	Ovis spp.
5065	72-4d	4d	Ovis spp.
331	72-4d-1	4d	Ovis spp.
192	72-4d-11	4d	Ovis spp.
197	72-4d-16	4d	Ovis spp.
198	72-4d-17	4d	Ovis spp.
332	72-4d-2	4d	Ovis spp.
319	72-4d-22	4d	Ovis spp.
5584	72-4d-27	4d	Ovis spp.
5585	72-4d-28	4d	Ovis spp.
5586	72-4d-29	4d	Ovis spp.
5587	72-4d-30	4d	Ovis spp.
322	72-4d-51	4d	Ovis spp.
338	D10-100	4d	Ovis spp.
340	D10-103	4d	Ovis spp.
31	D10-112	4d	Ovis spp.
93	D10-142	4d	Ovis spp.
131	D10-202	4d1	Ovis spp.
34	D10-232	4d1	Ovis spp.
346	D10-236	4d2	Ovis spp.
25	D10-244	4d2	Ovis spp.
336	D10-247	4d2	Ovis spp.
23	D10-264	4d2	Ovis spp.
58	D10-271	4d2	Ovis spp.
175	D10-309	4d2	Ovis spp.
343	D10-313	4d2	Ovis spp.
5509	D10-317	4d2	Ovis spp.
30	D10-322-1	4d2	Ovis spp.
61	D10-322-15	4d2	Ovis spp.
139	D10-324	4d2	Ovis spp.
36	D10-330	4d2	Ovis spp.
347	D10b/c-4d2	4d	Ovis spp.
7001	D10dg-4d1	4d1	Ovis spp.
118	D10dg-4d2	4d2	Ovis spp.
24	D10ef-4d	4d	Ovis spp.
116	D10ef-4d2	4d2	Ovis spp.
124	D10ef-4d2	4d2	Ovis spp.
430	D10h/i-4d2	4d2	Ovis spp.
138	D9-336	4d1	Ovis spp.
337	D9-338	4d1	Ovis spp.
133	D9-345	4d1	Ovis spp.
60	D9-370	4d1	Ovis spp.
5592	D9-406	4d1	Ovis spp.
59	D9-410	4d1	Ovis spp.
137	E9-175-3	4d1	Ovis spp.
5579	E9-184	4d1	Ovis spp.
5167	E9-194	4d1	Ovis spp.
293	E9-195	4d1	Ovis spp.
5580	E9-201	4d1	Ovis spp.
33	E9-216	4d1	Ovis spp.
5534	E9-219	4d1	Ovis spp.
5570	E9-241	4d1	Ovis spp.
5581	E9-247	4d1	Ovis spp.
5029	E9c-4d2	4d2	Ovis spp.
5036	E9f-4d1	4d1	Ovis spp.
5504	E9h-4d1	4d1	Ovis spp.
5108	E9i-4d1	4d1	Ovis spp.
6004	E9i-4d	4d1	Ovis spp.
6101	72-4d	4d	Ovis/Capra
6102	72-4d	4d	Ovis/Capra
6103	72-4d	4d	Ovis/Capra
214	72-4d	4d	Ovis/Capra
221	72-4d	4d	Ovis/Capra
224	72-4d	4d	Ovis/Capra
226	72-4d	4d	Ovis/Capra
232	72-4d	4d	Ovis/Capra
233	72-4d	4d	Ovis/Capra
235	72-4d	4d	Ovis/Capra
236	72-4d	4d	Ovis/Capra
238	72-4d	4d	Ovis/Capra
244	72-4d	4d	Ovis/Capra
245	72-4d	4d	Ovis/Capra
269	72-4d	4d	Ovis/Capra
271	72-4d	4d	Ovis/Capra
274	72-4d	4d	Ovis/Capra
277	72-4d	4d	Ovis/Capra
278	72-4d	4d	Ovis/Capra
279	72-4d	4d	Ovis/Capra
281	72-4d	4d	Ovis/Capra
282	72-4d	4d	Ovis/Capra
283	72-4d	4d	Ovis/Capra
284	72-4d	4d	Ovis/Capra
285	72-4d	4d	Ovis/Capra
286	72-4d	4d	Ovis/Capra
287	72-4d	4d	Ovis/Capra
290	72-4d	4d	Ovis/Capra
291	72-4d	4d	Ovis/Capra
329	72-4d	4d	Ovis/Capra
362	72-4d	4d	Ovis/Capra
373	72-4d	4d	Ovis/Capra
5058	72-4d	4d	Ovis/Capra
5063	72-4d	4d	Ovis/Capra
5066	72-4d	4d	Ovis/Capra
5091	72-4d	4d	Ovis/Capra
5092	72-4d	4d	Ovis/Capra
5093	72-4d	4d	Ovis/Capra
5094	72-4d	4d	Ovis/Capra
5112	72-4d	4d	Ovis/Capra
5116	72-4d	4d	Ovis/Capra
5591	72-4d	4d	Ovis/Capra
191	72-4d-10	4d	Ovis/Capra
193	72-4d-12	4d	Ovis/Capra
194	72-4d-13	4d	Ovis/Capra
195	72-4d-14	4d	Ovis/Capra
196	72-4d-15	4d	Ovis/Capra
199	72-4d-18	4d	Ovis/Capra
200	72-4d-19	4d	Ovis/Capra
317	72-4d-20	4d	Ovis/Capra
318	72-4d-21	4d	Ovis/Capra
320	72-4d-23	4d	Ovis/Capra
321	72-4d-24	4d	Ovis/Capra
333	72-4d-3	4d	Ovis/Capra
334	72-4d-4	4d	Ovis/Capra
335	72-4d-5	4d	Ovis/Capra
323	72-4d-52	4d	Ovis/Capra
325	72-4d-54	4d	Ovis/Capra
326	72-4d-55	4d	Ovis/Capra
327	72-4d-56	4d	Ovis/Capra
328	72-4d57	4d	Ovis/Capra
190	72-4d-9	4d	Ovis/Capra
298	D10-104	4d	Ovis/Capra
102	D10-113	4d	Ovis/Capra
49	D10-116	4d	Ovis/Capra
179	D10-93	4d	Ovis/Capra
419	D10-93	4d	Ovis/Capra
155	D10-93.5	4d	Ovis/Capra
358	D10-93-11	4d	Ovis/Capra
4007	D10-93-17	4d	Ovis/Capra
301	D10-98	4d	Ovis/Capra
51	D10-99	4d	Ovis/Capra
5158	D10-99	4d	Ovis/Capra
306	D10b/c-4d1	4d	Ovis/Capra
421	D10b/c-4d2	4d	Ovis/Capra
316	D10-b/c-4d2	4d	Ovis/Capra
313	D10b/c-4d-93-2	4d	Ovis/Capra
416	D10b/c-4d-93-8	4d	Ovis/Capra
415	D10b/c-4d-93-9	4d	Ovis/Capra
65	D10bc4d93	4d	Ovis/Capra
44	D10bc-93	4d	Ovis/Capra
160	D10-177	4d1	Ovis/Capra
32	D10-179	4d1	Ovis/Capra
47	D10-179	4d1	Ovis/Capra
48	D10-179	4d1	Ovis/Capra
64	D10-179	4d1	Ovis/Capra
156	D10-179	4d1	Ovis/Capra
158	D10-179	4d1	Ovis/Capra
5572	D10-183	4d1	Ovis/Capra
304	D10-193	4d1	Ovis/Capra
361	D10-194	4d1	Ovis/Capra
5551	D10-202	4d1	Ovis/Capra
41	D10-205	4d1	Ovis/Capra
417	D10-207	4d1	Ovis/Capra
152	D10-210	4d1	Ovis/Capra
300	D10-211-2	4d1	Ovis/Capra
56	D10-211-3	4d1	Ovis/Capra
368	D10-212	4d1	Ovis/Capra
28	D10-215	4d1	Ovis/Capra
134	D10-221-1	4d1	Ovis/Capra
135	D10-221-2	4d1	Ovis/Capra
136	D10-221-3	4d1	Ovis/Capra
5159	D10-221-3	4d1	Ovis/Capra
42	D10-222	4d1	Ovis/Capra
52	D10-223	4d1	Ovis/Capra
5518	D10-223	4d1	Ovis/Capra
128	D10-227	4d1	Ovis/Capra
5134	D10-228	4d1	Ovis/Capra
46	D10-230	4d1	Ovis/Capra
6026	D10-231	4d1	Ovis/Capra
5569	D10dg-4D1	4d1	Ovis/Capra
308	D10ef-4d1	4d1	Ovis/Capra
6022	D10ef-4d1	4d1	Ovis/Capra
6023	D10ef-4d1	4d1	Ovis/Capra
6024	D10ef-4d1	4d1	Ovis/Capra
6025	D10ef-4d1	4d1	Ovis/Capra
159	D10hi-4d1	4d1	Ovis/Capra
356	D9-218	4d1	Ovis/Capra
38	D9-230	4d1	Ovis/Capra
431	D9-253	4d1	Ovis/Capra
369	D9-275	4d1	Ovis/Capra
5402	D9-304	4d1	Ovis/Capra
181	D9-311-1	4d1	Ovis/Capra
113	D9-311-2	4d1	Ovis/Capra
5176	D9-352	4d1	Ovis/Capra
5538	D9-385	4d1	Ovis/Capra
99	D9-403	4d1	Ovis/Capra
105	D9-411	4d1	Ovis/Capra
5403	D9-411	4d1	Ovis/Capra
62	D9-417	4d1	Ovis/Capra
5400	D9-417	4d1	Ovis/Capra
5539	D9-418	4d1	Ovis/Capra
27	D9-422	4d1	Ovis/Capra
5171	D9-457	4d1	Ovis/Capra
5102	D9-4d1 baulk	4d1	Ovis/Capra
5588	D9a-4D1	4d1	Ovis/Capra
414	D9h-251	4d1	Ovis/Capra
43	E9-170	4d1	Ovis/Capra
5566	E9-186	4d1	Ovis/Capra
53	E9-200	4d1	Ovis/Capra
100	E9-202	4d1	Ovis/Capra
5037	E9f-4d1	4d1	Ovis/Capra
5076	E9f-4d1	4d1	Ovis/Capra
5077	E9f-4d1	4d1	Ovis/Capra
5598	E9h-4d1	4d1	Ovis/Capra
5046	E9h-4d1	4d1	Ovis/Capra
6000	E9h-4d1	4d1	Ovis/Capra
6001	E9h-4d1	4d1	Ovis/Capra
6003	E9h-4d1	4d1	Ovis/Capra
6010	E9h-4d1	4d1	Ovis/Capra
5109	E9i-4d1	4d1	Ovis/Capra
180	D10-243	4d2	Ovis/Capra
119	D10-245	4d2	Ovis/Capra
29	D10-255	4d2	Ovis/Capra
302	D10-263	4d2	Ovis/Capra
55	D10-265	4d2	Ovis/Capra
5510	D10-273	4d2	Ovis/Capra
407	D10-286	4d2	Ovis/Capra
413	D10-288	4d2	Ovis/Capra
424	D10-296	4d2	Ovis/Capra
108	D10-298	4d2	Ovis/Capra
402	D10-298	4d2	Ovis/Capra
157	D10-304	4d2	Ovis/Capra
350	D10-307	4d2	Ovis/Capra
54	D10-310	4d2	Ovis/Capra
107	D10-315-7	4d2	Ovis/Capra
312	D10-319	4d2	Ovis/Capra
151	D10-320-4	4d2	Ovis/Capra
39	D10-322-13	4d2	Ovis/Capra
5522	D10-322-7	4d2	Ovis/Capra
404	D10-325	4d2	Ovis/Capra
409	D10-326	4d2	Ovis/Capra
153	D10-328-1	4d2	Ovis/Capra
40	D10-341	4d2	Ovis/Capra
5117	D10-4d2	4d2	Ovis/Capra
26	D10bc-4d2	4d2	Ovis/Capra
150	D10bc-4d2	4d2	Ovis/Capra
5006	D10bc-4d2	4d2	Ovis/Capra
6021	D10dg -4d2	4d2	Ovis/Capra
63	D10dg-4d2	4d2	Ovis/Capra
96	D10dg-4d2	4d2	Ovis/Capra
5015	D10dg-4d2	4d2	Ovis/Capra
5162	D10dg-4D2	4d2	Ovis/Capra
5163	D10dg-4D2	4d2	Ovis/Capra
5164	D10dg-4D2	4d2	Ovis/Capra
403	D10ef-4d2	4d2	Ovis/Capra
5001	D10ef-4d2	4d2	Ovis/Capra
5160	D10ef-4d2	4d2	Ovis/Capra
50	D10hi-4d2	4d2	Ovis/Capra
5113	D10hi-4d2	4d2	Ovis/Capra
5157	D10hi-4D2	4d2	Ovis/Capra
5161	D10hi-4D2	4d2	Ovis/Capra
5567	E9-253-2	4d2	Ovis/Capra
6002	E9b-4d2	4d2	Ovis/Capra
6006	E9b-4d2	4d2	Ovis/Capra
6007	E9b-4d2	4d2	Ovis/Capra
6008	E9b-4d2	4d2	Ovis/Capra
5048	E9c-4d2	4d2	Ovis/Capra
5049	E9c-4d2	4d2	Ovis/Capra
5078	E9c-4d2	4d2	Ovis/Capra
5079	E9c-4d2	4d2	Ovis/Capra
6011	E9ef-4d2	4d2	Ovis/Capra
5131	E9hi-4d2	4d2	Ovis/Capra
130	D10-239	4d2	Ovis/Capra
